# Supplementary material for: Acceptability, Feasibility, and Effectiveness of a Worksite Intervention to Lower Cardiometabolic Risk in South Africa: Protocol
Source: Methods Protoc. 2024 Mar 1;7(2):21. doi: 10.3390/mps7020021 (PMC10961816; doi:10.3390/mps7020021)
Supplement: Supplementary file 1 [file mps-07-00021-s001.zip]

Archive with 1 entries (1 files):
- mps-2865801-supplementary.pdf
